# Supplementary material for: Comprehensive Transcriptomic Profiling of m6A Modification in Age-Related Hearing Loss
Source: Biomolecules. 2023 Oct 18;13(10):1537. doi: 10.3390/biom13101537 (PMC10605720; doi:10.3390/biom13101537)
Supplement: Supplementary file 1 [file biomolecules-13-01537-s001.zip]

Archive with 1 entries (1 files):
- biomolecules-2576250-supplementary.pdf
